# Supplementary material for: SARS-CoV-2 Infection and Possible Neonatal Neurological Outcomes: A Literature Review
Source: Viruses. 2022 May 13;14(5):1037. doi: 10.3390/v14051037 (PMC9143946; doi:10.3390/v14051037)
Supplement: Supplementary file 1 [file viruses-14-01037-s001.zip]

Archive with 1 entries (1 files):
- viruses-1641572-supplementary.pdf
